# Supplementary material for: New scaling relations to compute atom-in-material polarizabilities and dispersion coefficients: part 2. Linear-scaling computational algorithms and parallelization
Source: RSC Adv. 2019 Oct 17;9(57):33310–36. doi: 10.1039/c9ra01983a (PMC9073276; doi:10.1039/c9ra01983a)
Supplement: RA-009-C9RA01983A-s007 [file RA-009-C9RA01983A-s007.f08]

!Sets double precision (dp) to 64-bit reals
!Sets quadruple precision (qp) to 128-bit reals 

MODULE precise

USE, INTRINSIC :: iso_fortran_env

INTEGER,PARAMETER :: dp = REAL64
INTEGER,PARAMETER :: qp = REAL128

END MODULE precise
